# Supplementary material for: The propensity for re-triggered predation fear in a prey fish
Source: Sci Rep. 2020 Jun 9;10:9253. doi: 10.1038/s41598-020-65735-1 (PMC7283299; doi:10.1038/s41598-020-65735-1)
Supplement: Supplementary file 2 — Supplementary Information 2. [file 41598_2020_65735_MOESM2_ESM.xlsx]

## Sheet: Exp1
Subject	Pail	RiskTx	TestCue	Time	Dashing	Freezing	Pacing	Calm	Foraging	Index
1	1	1x3mL	W	pre	0.0555556	0	0.5	0.444444	0	-0.388889	note: values are proportions converted from scan-sampling fractions
1	1	1x3mL	W	post	0	0	0.277778	0.722222	0	-0.722222
2	1	1x3mL	W	pre	0	0	0.5	0.388889	0.111111	-0.5
2	1	1x3mL	W	post	0	0	0.388889	0.166667	0.444444	-0.611111
3	9	12x3mL	LO	pre	0.111111	0.111111	0.222222	0.555556	0	-0.333333
3	9	12x3mL	LO	post	0.222222	0.222222	0.222222	0.333333	0	0.111111
4	9	12x3mL	W	pre	0	0	0	0.722222	0.277778	-1
4	9	12x3mL	W	post	0	0.166667	0	0.722222	0.111111	-0.666667
5	9	12x3mL	LO	pre	0	0	0.666667	0.222222	0.111111	-0.333333
5	9	12x3mL	LO	post	0.0555556	0	0.777778	0.0555556	0.111111	-0.111111
6	17	1x36mL	W	pre	0	0.777778	0.111111	0.111111	0	0.666667
6	17	1x36mL	W	post	0	0.444444	0.5	0.0555556	0	0.388889
7	17	1x36mL	W	pre	0	0	0.388889	0.166667	0.444444	-0.611111
7	17	1x36mL	W	post	0	0	0.5	0.111111	0.388889	-0.5
8	17	1x36mL	LO	pre	0	0	0.666667	0.333333	0	-0.333333
8	17	1x36mL	LO	post	0.0555556	0	0.944444	0	0	0.0555556
9	2	1x3mL	LO	pre	0	0	0.611111	0.388889	0	-0.388889
9	2	1x3mL	LO	post	0	0	0.666667	0.333333	0	-0.333333
10	18	1x36mL	LO	pre	0	0.0555556	0.111111	0.666667	0.166667	-0.777778
10	18	1x36mL	LO	post	0.222222	0	0.777778	0	0	0.222222
11	10	12x3mL	W	pre	0	0.555556	0	0.444444	0	0.111111
11	10	12x3mL	W	post	0	0.166667	0	0.833333	0	-0.666667
12	10	12x3mL	LO	pre	0	0	0	0.666667	0.333333	-1
12	10	12x3mL	LO	post	0	0	0.444444	0.277778	0.277778	-0.555556
13	10	12x3mL	W	pre	0	0	0.944444	0.0555556	0	-0.0555556
13	10	12x3mL	W	post	0	0	0.833333	0.166667	0	-0.166667
14	18	1x36mL	LO	pre	0	0.166667	0.722222	0.111111	0	0.0555556
14	18	1x36mL	LO	post	0.111111	0.166667	0.666667	0.0555556	0	0.222222
15	18	1x36mL	W	pre	0	0	0.666667	0.166667	0.166667	-0.333333
15	18	1x36mL	W	post	0	0	0.5	0.222222	0.277778	-0.5
16	3	1x3mL	LO	pre	0	0	0.555556	0.166667	0.277778	-0.444444
16	3	1x3mL	LO	post	0	0	0.555556	0.333333	0.111111	-0.444444
17	3	1x3mL	LO	pre	0.0555556	0.0555556	0.777778	0	0.111111	0
17	3	1x3mL	LO	post	0	0.0555556	0.388889	0.222222	0.333333	-0.5
18	3	1x3mL	W	pre	0	0	0.888889	0	0.111111	-0.111111
18	3	1x3mL	W	post	0	0	0.944444	0	0.0555556	-0.0555556
19	11	12x3mL	W	pre	0	0.0555556	0.5	0.444444	0	-0.388889
19	11	12x3mL	W	post	0	0	0.833333	0.166667	0	-0.166667
20	11	12x3mL	LO	pre	0	0.0555556	-0.111111	1	0.0555556	-1
20	11	12x3mL	LO	post	0	0.388889	0.0555556	0.555556	0	-0.166667
21	11	12x3mL	W	pre	0	0.0555556	0.0555556	0.777778	0.111111	-0.833333
21	11	12x3mL	W	post	0	0.388889	0	0.555556	0.0555556	-0.222222
22	19	1x36mL	LO	pre	0	0	1	0	0	0
22	19	1x36mL	LO	post	0	0	1	0	0	0
23	19	1x36mL	LO	pre	0	0	0.277778	0.5	0.222222	-0.722222
23	19	1x36mL	LO	post	0	0	0.888889	0.111111	0	-0.111111
24	19	1x36mL	W	pre	0.0555556	0.444444	0.111111	0.388889	0	0.111111
24	19	1x36mL	W	post	0	0.222222	0.611111	0.0555556	0.111111	0.0555556
25	4	1x3mL	W	pre	0	0.0555556	0	0.888889	0.0555556	-0.888889
25	4	1x3mL	W	post	0	0	0.166667	0.5	0.333333	-0.833333
26	4	1x3mL	W	pre	0	0.611111	0.0555556	0.277778	0.0555556	0.277778
26	4	1x3mL	W	post	0	0.611111	0.0555556	0.166667	0.166667	0.277778
27	4	1x3mL	LO	pre	0	0	0.722222	0.111111	0.166667	-0.277778
27	4	1x3mL	LO	post	0.0555556	0	0.777778	0.0555556	0.111111	-0.111111
28	12	12x3mL	LO	pre	0	0.166667	0.0555556	0.777778	0	-0.611111
28	12	12x3mL	LO	post	0.166667	0.277778	0.111111	0.444444	0	0
29	12	12x3mL	W	pre	0	0	0.444444	0.111111	0.444444	-0.555556
29	12	12x3mL	W	post	0	0	0.111111	0.444444	0.444444	-0.888889
30	12	12x3mL	LO	pre	0.0555556	0	0.777778	0	0.166667	-0.111111
30	12	12x3mL	LO	post	0.0555556	0	0.722222	0.111111	0.111111	-0.166667
31	20	1x36mL	W	pre	0	0	0.944444	0.0555556	0	-0.0555556
31	20	1x36mL	W	post	0	0	1	0	0	0
32	20	1x36mL	W	pre	0	0.777778	0	0.222222	0	0.555556
32	20	1x36mL	W	post	0	0.444444	0	0.555556	0	-0.111111
33	20	1x36mL	LO	pre	0	0	0.388889	0.166667	0.444444	-0.611111
33	20	1x36mL	LO	post	0.0555556	0	0.722222	0.0555556	0.166667	-0.166667
34	3	1x3mL	LO	pre	0	0	0.611111	0.277778	0.111111	-0.388889
34	3	1x3mL	LO	post	0	0	0.555556	0.388889	0.0555556	-0.444444
35	1	1x3mL	LO	pre	0	0.5	0	0.388889	0.111111	0
35	1	1x3mL	LO	post	0	0.555556	0	0.277778	0.166667	0.111111
36	1	1x3mL	W	pre	0	0	0.777778	0.111111	0.111111	-0.222222
36	1	1x3mL	W	post	0	0	0.444444	0.277778	0.277778	-0.555556
37	11	12x3mL	W	pre	0	0	0.944444	0.0555556	0	-0.0555556
37	11	12x3mL	W	post	0	0	0.944444	0.0555556	0	-0.0555556
38	9	12x3mL	W	pre	0	0.166667	0	0.666667	0.166667	-0.666667
38	9	12x3mL	W	post	0	0.333333	0	0.444444	0.222222	-0.333333
39	9	12x3mL	LO	pre	0	0.388889	0.611111	0	0	0.388889
39	9	12x3mL	LO	post	0	0.222222	0.722222	0.0555556	0	0.166667
40	19	1x36mL	LO	pre	0.111111	0.555556	0.333333	0	0	0.666667
40	19	1x36mL	LO	post	0.111111	0.333333	0.444444	0.111111	0	0.333333
41	17	1x36mL	LO	pre	0	0.166667	0	0.722222	0.111111	-0.666667
41	17	1x36mL	LO	post	0	0.444444	0	0.5	0.0555556	-0.111111
42	17	1x36mL	W	pre	0	1	0	0	0	1
42	17	1x36mL	W	post	0	1	0	0	0	1
43	4	1x3mL	W	pre	0	0.0555556	0	0.944444	0	-0.888889
43	4	1x3mL	W	post	0	0	0	1	0	-1
44	2	1x3mL	W	pre	0	0.166667	0	0.666667	0.166667	-0.666667
44	2	1x3mL	W	post	0	0.0555556	0	0.777778	0.166667	-0.888889
45	2	1x3mL	LO	pre	0	0.0555556	0.222222	0.666667	0.0555556	-0.666667
45	2	1x3mL	LO	post	0.166667	0.0555556	0.333333	0.277778	0.166667	-0.222222
46	12	12x3mL	LO	pre	0	0.0555556	0.111111	0.833333	0	-0.777778
46	12	12x3mL	LO	post	0.111111	0.0555556	0.555556	0.277778	0	-0.111111
47	10	12x3mL	LO	pre	0	0	0	0.388889	0.611111	-1
47	10	12x3mL	LO	post	0.111111	0	0.611111	0.0555556	0.222222	-0.166667
48	10	12x3mL	W	pre	0.0555556	0	0.944444	0	0	0.0555556
48	10	12x3mL	W	post	0	0	0.777778	0	0.222222	-0.222222
49	20	1x36mL	W	pre	0.0555556	0	0.833333	0.111111	0	-0.0555556
49	20	1x36mL	W	post	0.0555556	0	0.944444	0	0	0.0555556
50	18	1x36mL	LO	pre	0.0555556	0	0.722222	0.166667	0.0555556	-0.166667
50	18	1x36mL	LO	post	0	0	0.722222	0	0.277778	-0.277778
51	5	1x3mL	LO	pre	0	0	0.611111	0.111111	0.277778	-0.388889
51	5	1x3mL	LO	post	0	0	0.722222	0.0555556	0.222222	-0.277778
52	5	1x3mL	W	pre	0	0	0.944444	0.0555556	0	-0.0555556
52	5	1x3mL	W	post	0	0	0.888889	0.111111	0	-0.111111
53	13	12x3mL	W	pre	0.0555556	0	0.666667	0.277778	0	-0.222222
53	13	12x3mL	W	post	0.111111	0.111111	0.388889	0.388889	0	-0.166667
54	13	12x3mL	W	pre	0	0	0.166667	0.5	0.333333	-0.833333
54	13	12x3mL	W	post	0	0	0.222222	0.555556	0.222222	-0.777778
55	13	12x3mL	LO	pre	0.0555556	0	0.388889	0.333333	0.222222	-0.5
55	13	12x3mL	LO	post	0.0555556	0	0.555556	0.222222	0.166667	-0.333333
56	21	1x36mL	LO	pre	0	0.888889	0	0.111111	0	0.777778
56	21	1x36mL	LO	post	0	1	0	0	0	1
57	21	1x36mL	W	pre	0.0555556	0	0.833333	0.0555556	0.0555556	-0.0555556
57	21	1x36mL	W	post	0.0555556	0	0.944444	0	0	0.0555556
58	6	1x3mL	W	pre	0	0	0.444444	0.333333	0.222222	-0.555556
58	6	1x3mL	W	post	0	0	0.166667	0.611111	0.222222	-0.833333
59	6	1x3mL	W	pre	0	0.0555556	0.0555556	0.833333	0.0555556	-0.833333
59	6	1x3mL	W	post	0	0	0	0.777778	0.222222	-1
60	6	1x3mL	LO	pre	0	0	0.944444	0.0555556	0	-0.0555556
60	6	1x3mL	LO	post	0	0	1	0	0	0
61	14	12x3mL	W	pre	0	0	0.333333	0.611111	0.0555556	-0.666667
61	14	12x3mL	W	post	0	0	0.444444	0.555556	0	-0.555556
62	14	12x3mL	LO	pre	0	0.222222	0.277778	0.333333	0.166667	-0.277778
62	14	12x3mL	LO	post	0	0.222222	0.722222	0.0555556	0	0.166667
63	22	1x36mL	LO	pre	0.111111	0	0.666667	0.222222	0	-0.111111
63	22	1x36mL	LO	post	0.166667	0	0.833333	0	0	0.166667
64	22	1x36mL	W	pre	0	0	0.111111	0.611111	0.277778	-0.888889
64	22	1x36mL	W	post	0	0	0.333333	0.388889	0.277778	-0.666667
65	22	1x36mL	LO	pre	0	0	0.722222	0.222222	0.0555556	-0.277778
65	22	1x36mL	LO	post	0.0555556	0	0.944444	0	0	0.0555556
66	7	1x3mL	W	pre	0	0	0.5	0.5	0	-0.5
66	7	1x3mL	W	post	0	0	0.5	0.5	0	-0.5
67	7	1x3mL	W	pre	0	0	0.722222	0	0.277778	-0.277778
67	7	1x3mL	W	post	0	0	0.722222	0	0.277778	-0.277778
68	7	1x3mL	LO	pre	0	0.0555556	0.444444	0.111111	0.388889	-0.444444
68	7	1x3mL	LO	post	0.111111	0.166667	0.5	0.0555556	0.166667	0.0555556
69	15	12x3mL	LO	pre	0.0555556	0.0555556	0.722222	0.166667	0	-0.0555556
69	15	12x3mL	LO	post	0	0	1	0	0	0
70	15	12x3mL	LO	pre	0	0	0.0555556	0.833333	0.111111	-0.944444
70	15	12x3mL	LO	post	0.111111	0.166667	0.444444	0.277778	0	0
71	15	12x3mL	W	pre	0.0555556	0.0555556	0.888889	0	0	0.111111
71	15	12x3mL	W	post	0.0555556	0.0555556	0.777778	0.111111	0	0
72	23	1x36mL	W	pre	0	0.222222	0.0555556	0.5	0.222222	-0.5
72	23	1x36mL	W	post	0.0555556	0.0555556	0.0555556	0.833333	0	-0.722222
73	23	1x36mL	W	pre	0	0.611111	0	0.333333	0.0555556	0.222222
73	23	1x36mL	W	post	0	0.666667	0	0.277778	0.0555556	0.333333
74	23	1x36mL	LO	pre	0.0555556	0.611111	0.111111	0.222222	0	0.444444
74	23	1x36mL	LO	post	0.111111	0.0555556	0.555556	0.111111	0.166667	-0.111111
75	8	1x3mL	LO	pre	0	0.0555556	0.0555556	0.777778	0.111111	-0.833333
75	8	1x3mL	LO	post	0	0.0555556	0.0555556	0.722222	0.166667	-0.833333
76	8	1x3mL	LO	pre	0.0555556	0	0.944444	0	0	0.0555556
76	8	1x3mL	LO	post	0	0	0.5	0.5	0	-0.5
77	8	1x3mL	W	pre	0	1	0	0	0	1
77	8	1x3mL	W	post	0	1	0	0	0	1
78	16	12x3mL	LO	pre	0	0	0.0555556	0.888889	0.0555556	-0.944444
78	16	12x3mL	LO	post	0.0555556	0.0555556	0.722222	0.111111	0.0555556	-0.0555556
79	16	12x3mL	W	pre	0.111111	0.277778	0.0555556	0.5	0.0555556	-0.166667
79	16	12x3mL	W	post	0.166667	0.388889	0	0.388889	0.0555556	0.111111
80	16	12x3mL	LO	pre	0	0.388889	0.611111	0	0	0.388889
80	16	12x3mL	LO	post	0	0.944444	0.0555556	0	0	0.944444
81	24	1x36mL	W	pre	0	0.166667	0	0.777778	0.0555556	-0.666667
81	24	1x36mL	W	post	0	0.388889	0.0555556	0.555556	0	-0.166667
82	24	1x36mL	LO	pre	0	0.111111	0.333333	0.444444	0.111111	-0.444444
82	24	1x36mL	LO	post	0.111111	0	0.722222	0.111111	0.0555556	-0.0555556
83	24	1x36mL	W	pre	0	0	1	0	0	0
83	24	1x36mL	W	post	0	0	0.944444	0.0555556	0	-0.0555556
84	7	1x3mL	W	pre	0	0	0.555556	0.277778	0.166667	-0.444444
84	7	1x3mL	W	post	0	0	0.444444	0.388889	0.166667	-0.555556
85	5	1x3mL	LO	pre	0	0.0555556	0.277778	0.444444	0.222222	-0.611111
85	5	1x3mL	LO	post	0	0.333333	0	0.555556	0.111111	-0.333333
86	5	1x3mL	W	pre	0.0555556	0.388889	0.222222	0.333333	0	0.111111
86	5	1x3mL	W	post	0	0.444444	0.333333	0.166667	0.0555556	0.222222
87	15	12x3mL	LO	pre	0	0.833333	0.166667	0	0	0.833333
87	15	12x3mL	LO	post	0.0555556	0.944444	0	0	0	1
88	13	12x3mL	W	pre	0	0	0.333333	0.611111	0.0555556	-0.666667
88	13	12x3mL	W	post	0	0.0555556	0.333333	0.555556	0.0555556	-0.555556
89	23	1x36mL	W	pre	0	0	0.944444	0.0555556	0	-0.0555556
89	23	1x36mL	W	post	0.0555556	0	0.888889	0.0555556	0	0
90	21	1x36mL	LO	pre	0	0	0.444444	0.388889	0.166667	-0.555556
90	21	1x36mL	LO	post	0	0	0.722222	0.111111	0.166667	-0.277778
91	21	1x36mL	W	pre	0	0	0.222222	0.611111	0.166667	-0.777778
91	21	1x36mL	W	post	0	0	0.388889	0.222222	0.388889	-0.611111
92	8	1x3mL	LO	pre	0	0.0555556	0	0.555556	0.388889	-0.888889
92	8	1x3mL	LO	post	0	0	0	0.777778	0.222222	-1
93	6	1x3mL	LO	pre	0	0	0.666667	0.222222	0.111111	-0.333333
93	6	1x3mL	LO	post	0	0	0.944444	0	0.0555556	-0.0555556
94	16	12x3mL	W	pre	0	0.0555556	0	0.777778	0.166667	-0.888889
94	16	12x3mL	W	post	0	0	0	0.944444	0.0555556	-1
95	14	12x3mL	LO	pre	0	0.722222	0	0.277778	0	0.444444
95	14	12x3mL	LO	post	0	1	0	0	0	1
96	14	12x3mL	W	pre	0	0.611111	0	0.388889	0	0.222222
96	14	12x3mL	W	post	0.0555556	0.277778	0	0.611111	0.0555556	-0.333333
97	24	1x36mL	LO	pre	0	0	0.333333	0.666667	0	-0.666667
97	24	1x36mL	LO	post	0.0555556	0.111111	0.555556	0.166667	0.111111	-0.111111
98	22	1x36mL	W	pre	0	0.166667	0.166667	0.666667	0	-0.5
98	22	1x36mL	W	post	0	0.388889	0	0.444444	0.166667	-0.222222
99	22	1x36mL	LO	pre	0	1	0	0	0	1
99	22	1x36mL	LO	post	0	1	0	0	0	1

## Sheet: Exp2
Subject	Pail	RiskTx	ReTx	Time	Dashing	Freezing	Pacing	Calm	Foraging	Index
1	1	1x3mL	AC	pre	0	0	0.277778	0.333333	0.388889	-0.722222	note: values are proportions converted from scan-sampling fractions
1	1	1x3mL	AC	post	0	0	0.444444	0.222222	0.333333	-0.555556
2	1	1x3mL	AC	pre	0	0	0	0.944444	0.0555556	-1
2	1	1x3mL	AC	post	0	0.0555556	0.166667	0.777778	0	-0.722222
3	1	1x3mL	AC	pre	0	0	0	0.944444	0.0555556	-1
3	1	1x3mL	AC	post	0	0	0	0.888889	0.111111	-1
4	2	1x3mL	W	pre	0	0	0.666667	0.277778	0.0555556	-0.333333
4	2	1x3mL	W	post	0	0	0.333333	0.5	0.166667	-0.666667
5	2	1x3mL	W	pre	0.0555556	0	0.111111	0.666667	0.166667	-0.777778
5	2	1x3mL	W	post	0.111111	0.0555556	0.333333	0.5	0	-0.333333
6	2	1x3mL	W	pre	0.222222	0.555556	0.0555556	0.0555556	0.111111	0.611111
6	2	1x3mL	W	post	0.166667	0.277778	0.333333	0	0.222222	0.222222
7	9	12x3mL	AC	pre	0.111111	0	0.666667	0.0555556	0.166667	-0.111111
7	9	12x3mL	AC	post	0	0	0.666667	0.0555556	0.277778	-0.333333
8	12	12x3mL	W	pre	0	0	0.944444	0.0555556	0	-0.0555556
8	12	12x3mL	W	post	0.0555556	0.222222	0.722222	0	0	0.277778
9	10	12x3mL	W	pre	0	0.5	0	0.5	0	0
9	10	12x3mL	W	post	0	0.277778	0	0.722222	0	-0.444444
10	10	12x3mL	W	pre	0.0555556	0	0.388889	0.333333	0.222222	-0.5
10	10	12x3mL	W	post	0.0555556	0	0.611111	0.166667	0.166667	-0.277778
11	17	1x36mL	AC	pre	0	0.388889	0.5	0.0555556	0.0555556	0.277778
11	17	1x36mL	AC	post	0.0555556	0.611111	0.333333	0	0	0.666667
12	17	1x36mL	AC	pre	0	0.388889	0	0.5	0.111111	-0.222222
12	17	1x36mL	AC	post	0	0.555556	0	0.444444	0	0.111111
13	17	1x36mL	AC	pre	0	0	0.666667	0.111111	0.222222	-0.333333
13	17	1x36mL	AC	post	0	0	0.833333	0.0555556	0.111111	-0.166667
14	18	1x36mL	W	pre	0	0	0.666667	0.277778	0.0555556	-0.333333
14	18	1x36mL	W	post	0	0	0.555556	0.333333	0.111111	-0.444444
15	18	1x36mL	W	pre	0	0.888889	0	0.111111	0	0.777778
15	18	1x36mL	W	post	0	0.5	0.166667	0.333333	0	0.166667
16	18	1x36mL	W	pre	0	0	1	0	0	0
16	18	1x36mL	W	post	0	0	0.888889	0.111111	0	-0.111111
17	3	1x3mL	AC	pre	0.0555556	0.333333	0.277778	0.333333	0	0.0555556
17	3	1x3mL	AC	post	0.0555556	0.444444	0.0555556	0.444444	0	0.0555556
18	3	1x3mL	AC	pre	0	0.388889	0	0.5	0.111111	-0.222222
18	3	1x3mL	AC	post	0	0	0.111111	0.388889	0.5	-0.888889
19	4	1x3mL	W	pre	0	0.833333	0.0555556	0.111111	0	0.722222
19	4	1x3mL	W	post	0	0	0.722222	0.277778	0	-0.277778
20	11	12x3mL	AC	pre	0	1	0	0	0	1
20	11	12x3mL	AC	post	0.0555556	0.944444	0	0	0	1
21	11	12x3mL	AC	pre	0	0.666667	0	0.333333	0	0.333333
21	11	12x3mL	AC	post	0	1	0	0	0	1
22	11	12x3mL	AC	pre	0.0555556	0	0.333333	0	0.611111	-0.555556
22	11	12x3mL	AC	post	0	0.333333	0.277778	0	0.388889	-0.0555556
23	12	12x3mL	W	pre	0.111111	0.0555556	0.444444	0.388889	0	-0.222222
23	12	12x3mL	W	post	0.111111	0.333333	0.388889	0.166667	0	0.277778
24	12	12x3mL	W	pre	0	0.111111	0.166667	0.5	0.222222	-0.611111
24	12	12x3mL	W	post	0	0.5	0	0.277778	0.222222	0
25	12	12x3mL	W	pre	0	0	0.388889	0.611111	0	-0.611111
25	12	12x3mL	W	post	0.0555556	0	0.611111	0.277778	0.0555556	-0.277778
26	19	1x36mL	AC	pre	0	0	0.555556	0.333333	0.111111	-0.444444
26	19	1x36mL	AC	post	0	0	0.777778	0.166667	0.0555556	-0.222222
27	19	1x36mL	AC	pre	0	0	0.5	0.111111	0.388889	-0.5
27	19	1x36mL	AC	post	0	0	0.666667	0.333333	0	-0.333333
28	20	1x36mL	W	pre	0	0.0555556	0.333333	0.444444	0.166667	-0.555556
28	20	1x36mL	W	post	0	0	0.444444	0.388889	0.166667	-0.555556
29	21	1x36mL	AC	pre	0	0.5	0	0.5	0	0
29	21	1x36mL	AC	post	0	0.888889	0	0.111111	0	0.777778
30	20	1x36mL	W	pre	0.0555556	0.166667	0.444444	0.166667	0.166667	-0.111111
30	20	1x36mL	W	post	0.0555556	0.111111	0.666667	0.0555556	0.111111	0
31	1	1x3mL	AC	pre	0	0	0.444444	0.444444	0.111111	-0.555556
31	1	1x3mL	AC	post	0.0555556	0	0.5	0.444444	0	-0.388889
32	4	1x3mL	W	pre	0	0.166667	0.666667	0.166667	0	0
32	4	1x3mL	W	post	0	0.111111	0.444444	0.444444	0	-0.333333
33	4	1x3mL	W	pre	0	0.166667	0.166667	0.666667	0	-0.5
33	4	1x3mL	W	post	0	0.444444	0.166667	0.388889	0	0.0555556
34	4	1x3mL	W	pre	0	0	0.888889	0.0555556	0.0555556	-0.111111
34	4	1x3mL	W	post	0	0	0.611111	0.333333	0.0555556	-0.388889
35	11	12x3mL	AC	pre	0	0.0555556	0.444444	0.388889	0.111111	-0.444444
35	11	12x3mL	AC	post	0.111111	0.166667	0.666667	0	0.0555556	0.222222
36	9	12x3mL	AC	pre	0	0.166667	0.222222	0.555556	0.0555556	-0.444444
36	9	12x3mL	AC	post	0	0.111111	0.833333	0.0555556	0	0.0555556
37	20	1x36mL	W	pre	0.0555556	0.0555556	0.833333	0.0555556	0	0.0555556
37	20	1x36mL	W	post	0	0	0.777778	0.222222	0	-0.222222
38	10	12x3mL	W	pre	0	0.333333	0.0555556	0.555556	0.0555556	-0.277778
38	10	12x3mL	W	post	0	0.388889	0.277778	0.333333	0	0.0555556
39	11	12x3mL	AC	pre	0	0	0.722222	0.277778	0	-0.277778
39	11	12x3mL	AC	post	0	0	0.722222	0.277778	0	-0.277778
40	19	1x36mL	AC	pre	0.0555556	0.944444	0	0	0	1
40	19	1x36mL	AC	post	0.111111	0.833333	0	0.0555556	0	0.888889
41	17	1x36mL	AC	pre	0.0555556	0	0.277778	0.388889	0.277778	-0.611111
41	17	1x36mL	AC	post	0.111111	0	0.222222	0.388889	0.277778	-0.555556
42	17	1x36mL	AC	pre	0	0.444444	0.277778	0.166667	0.111111	0.166667
42	17	1x36mL	AC	post	0	0.722222	0.277778	0	0	0.722222
43	5	1x3mL	AC	pre	0	0	0.555556	0.333333	0.111111	-0.444444
43	5	1x3mL	AC	post	0.0555556	0	0.5	0.222222	0.222222	-0.388889
44	5	1x3mL	AC	pre	0	0.0555556	0.333333	0.388889	0.222222	-0.555556
44	5	1x3mL	AC	post	0	0	0.777778	0	0.222222	-0.222222
45	5	1x3mL	AC	pre	0.0555556	0.166667	0.666667	0.0555556	0.0555556	0.111111
45	5	1x3mL	AC	post	0.111111	0.111111	0.777778	0	0	0.222222
46	6	1x3mL	W	pre	0	0.166667	0.111111	0.722222	0	-0.555556
46	6	1x3mL	W	post	0	0	0.222222	0.111111	0.666667	-0.777778
47	6	1x3mL	W	pre	0	0	0	1	0	-1
47	6	1x3mL	W	post	0	0	0	1	0	-1
48	6	1x3mL	W	pre	0.111111	0	0.555556	0.222222	0.111111	-0.222222
48	6	1x3mL	W	post	0	0	0.222222	0.222222	0.555556	-0.777778
49	13	12x3mL	AC	pre	0.0555556	0.833333	0	0.111111	0	0.777778
49	13	12x3mL	AC	post	0.333333	0.388889	0.222222	0.0555556	0	0.666667
50	13	12x3mL	AC	pre	0	0	0.944444	0.0555556	0	-0.0555556
50	13	12x3mL	AC	post	0	0	1	0	0	0
51	13	12x3mL	AC	pre	0	0	0.222222	0.222222	0.555556	-0.777778
51	13	12x3mL	AC	post	0.0555556	0	0.777778	0	0.166667	-0.111111
52	14	12x3mL	W	pre	0	0	0.777778	0.111111	0.111111	-0.222222
52	14	12x3mL	W	post	0	0	1	0	0	0
53	14	12x3mL	W	pre	0	0	0.611111	0.333333	0.0555556	-0.388889
53	14	12x3mL	W	post	0	0.0555556	0.611111	0.166667	0.166667	-0.277778
54	14	12x3mL	W	pre	0	0	0.833333	0.166667	0	-0.166667
54	14	12x3mL	W	post	0	0	0.833333	0.111111	0.0555556	-0.166667
55	21	1x36mL	AC	pre	0.111111	0.111111	0.666667	0.111111	0	0.111111
55	21	1x36mL	AC	post	0.111111	0.0555556	0.722222	0.111111	0	0.0555556
56	21	1x36mL	AC	pre	0	0	1	0	0	0
56	21	1x36mL	AC	post	0	0	0.944444	0.0555556	0	-0.0555556
57	22	1x36mL	W	pre	0	0.222222	0.388889	0.333333	0.0555556	-0.166667
57	22	1x36mL	W	post	0	0.333333	0.333333	0.277778	0.0555556	0
58	22	1x36mL	W	pre	0	0.555556	0.0555556	0.388889	0	0.166667
58	22	1x36mL	W	post	0	0.777778	0	0.222222	0	0.555556
59	7	1x3mL	AC	pre	0	0.388889	0	0.333333	0.277778	-0.222222
59	7	1x3mL	AC	post	0	0	0.277778	0.611111	0.111111	-0.722222
60	7	1x3mL	AC	pre	0	0	0.777778	0.222222	0	-0.222222
60	7	1x3mL	AC	post	0	0	1	0	0	0
61	8	1x3mL	W	pre	0.0555556	0	0.444444	0.444444	0.0555556	-0.444444
61	8	1x3mL	W	post	0.0555556	0	0.111111	0.666667	0.166667	-0.777778
62	8	1x3mL	W	pre	0	0.0555556	0.388889	0.5	0.0555556	-0.5
62	8	1x3mL	W	post	0	0.111111	0.111111	0.555556	0.222222	-0.666667
63	8	1x3mL	W	pre	0.0555556	0.111111	0.611111	0.222222	0	-0.0555556
63	8	1x3mL	W	post	0.111111	0.277778	0.444444	0.166667	0	0.222222
64	15	12x3mL	AC	pre	0	0.111111	0.833333	0.0555556	0	0.0555556
64	15	12x3mL	AC	post	0.111111	0.0555556	0.611111	0.222222	0	-0.0555556
65	15	12x3mL	AC	pre	0	0.722222	0	0.277778	0	0.444444
65	15	12x3mL	AC	post	0	0.888889	0	0.111111	0	0.777778
66	15	12x3mL	AC	pre	0	0.0555556	0.666667	0.222222	0.0555556	-0.222222
66	15	12x3mL	AC	post	0	0.111111	0.5	0.388889	0	-0.277778
67	16	12x3mL	W	pre	0	0	0.0555556	0.777778	0.166667	-0.944444
67	16	12x3mL	W	post	0	0	0.333333	0.611111	0.0555556	-0.666667
68	16	12x3mL	W	pre	0	0	0.388889	0.333333	0.277778	-0.611111
68	16	12x3mL	W	post	0	0	0.555556	0.277778	0.166667	-0.444444
69	23	1x36mL	AC	pre	0	0.166667	0.444444	0.388889	0	-0.222222
69	23	1x36mL	AC	post	0	0.888889	0.0555556	0.0555556	0	0.833333
70	23	1x36mL	AC	pre	0	0	0.611111	0.277778	0.111111	-0.388889
70	23	1x36mL	AC	post	0	0	0.722222	0.222222	0.0555556	-0.277778
71	24	1x36mL	W	pre	0	0	0.722222	0.222222	0.0555556	-0.277778
71	24	1x36mL	W	post	0	0	0.666667	0.0555556	0.277778	-0.333333
72	24	1x36mL	W	pre	0	0	0.888889	0	0.111111	-0.111111
72	24	1x36mL	W	post	0.166667	0.277778	0.555556	0	0	0.444444
73	24	1x36mL	W	pre	0	0	0.888889	0.0555556	0.0555556	-0.111111
73	24	1x36mL	W	post	0	0	0.944444	0.0555556	0	-0.0555556
74	7	1x3mL	AC	pre	0.0555556	0.0555556	0.611111	0.222222	0.0555556	-0.166667
74	7	1x3mL	AC	post	0	0	0.777778	0.222222	0	-0.222222
75	7	1x3mL	AC	pre	0	0.166667	0.277778	0.5	0.0555556	-0.388889
75	7	1x3mL	AC	post	0	0.0555556	0.666667	0.222222	0.0555556	-0.222222
76	7	1x3mL	AC	pre	0	0.166667	0.722222	0.111111	0	0.0555556
76	7	1x3mL	AC	post	0	0.722222	0.222222	0.0555556	0	0.666667
77	7	1x3mL	AC	pre	0	0.944444	0	0.0555556	0	0.888889
77	7	1x3mL	AC	post	0	0.333333	0	0.333333	0.333333	-0.333333
78	8	1x3mL	W	pre	0	0.5	0.0555556	0.388889	0.0555556	0.0555556
78	8	1x3mL	W	post	0	0.0555556	0.444444	0.388889	0.111111	-0.444444
79	8	1x3mL	W	pre	0	0	0.277778	0.0555556	0.666667	-0.722222
79	8	1x3mL	W	post	0	0	0.555556	0.222222	0.222222	-0.444444
80	15	12x3mL	AC	pre	0.111111	0	0.555556	0.333333	0	-0.222222
80	15	12x3mL	AC	post	0	0	0.888889	0.111111	0	-0.111111
81	13	12x3mL	AC	pre	0.0555556	0.0555556	0.5	0.166667	0.222222	-0.277778
81	13	12x3mL	AC	post	0	0.777778	0.111111	0.111111	0	0.666667
82	16	12x3mL	W	pre	0	0.333333	0.555556	0.111111	0	0.222222
82	16	12x3mL	W	post	0.166667	0.222222	0.388889	0.222222	0	0.166667
83	14	12x3mL	W	pre	0	0.277778	0.222222	0.166667	0.333333	-0.222222
83	14	12x3mL	W	post	0	0.0555556	0.388889	0.277778	0.277778	-0.5
84	14	12x3mL	W	pre	0	0.333333	0.111111	0.222222	0.333333	-0.222222
84	14	12x3mL	W	post	0.111111	0.166667	0.277778	0.222222	0.222222	-0.166667
85	20	1x36mL	W	pre	0	0	0.555556	0.111111	0.333333	-0.444444
85	20	1x36mL	W	post	0.0555556	0.0555556	0.0555556	0.611111	0.222222	-0.722222
86	23	1x36mL	AC	pre	0	0.555556	0.277778	0.166667	0	0.388889
86	23	1x36mL	AC	post	0	0.611111	0.388889	0	0	0.611111
87	23	1x36mL	AC	pre	0.111111	0	0.666667	0.0555556	0.166667	-0.111111
87	23	1x36mL	AC	post	0.0555556	0	0.833333	0	0.111111	-0.0555556
88	24	1x36mL	W	pre	0	0	1	0	0	0
88	24	1x36mL	W	post	0	0	1	0	0	0
89	24	1x36mL	W	pre	0	0.444444	0.555556	0	0	0.444444
89	24	1x36mL	W	post	0	0.333333	0.555556	0.111111	0	0.222222
90	24	1x36mL	W	pre	0.0555556	0	0.777778	0	0.166667	-0.111111
90	24	1x36mL	W	post	0	0	0.833333	0	0.166667	-0.166667
